# Supplementary material for: Ru(II) Oxygen Sensors for Co(III) Complexes and Amphotericin B Antifungal Activity Detection by Phosphorescence Optical Respirometry
Source: Int J Mol Sci. 2023 May 14;24(10):8744. doi: 10.3390/ijms24108744 (PMC10218578; doi:10.3390/ijms24108744)
Supplement: Supplementary file 1 [file ijms-24-08744-s001.zip]

Archive with 2 entries (2 files):
- ijms-2362536-supplementary.docx
- ijms-2362536-supplementary.pdf
